# Supplementary material for: Targeted Inhibition of Anti-Inflammatory Regulator Nrf2 Results in Breast Cancer Retardation In Vitro and In Vivo
Source: Biomedicines. 2021 Aug 30;9(9):1119. doi: 10.3390/biomedicines9091119 (PMC8471069; doi:10.3390/biomedicines9091119)
Supplement: Supplementary file 1 [file biomedicines-09-01119-s001.zip]

Archive with 1 entries (1 files):
- biomedicines-1339427-supplementary.pdf
